# Supplementary material for: Bioinformatics data supporting revelatory diversity of cultivable thermophiles isolated and identified from two terrestrial hot springs, Unkeshwar, India
Source: Data Brief. 2016 Apr 23;7:1511–4. doi: 10.1016/j.dib.2016.04.038 (PMC4857395; doi:10.1016/j.dib.2016.04.038)
Supplement: Supplementary file 2 — Supplementary material [file mmc2.zip]

Archive with 21 entries (21 files):
- KC120911.png
- KC120912.png
- KC120913.png
- KC120914.png
- KC120915.png
- KC120916.png
- KC120917.png
- KC120918.png
- KC120919.png
- KM998072.png
- KM998073.png
- KM998074.png
- KP053645.png
- JN392966.png
- JN392967.png
- JN392968.png
- JN392969.png
- JN392970.png
- JN392971.png
- KC120909.png
- KC120910.png
