# Supplementary material for: Bioinformatics data supporting revelatory diversity of cultivable thermophiles isolated and identified from two terrestrial hot springs, Unkeshwar, India
Source: Data Brief. 2016 Apr 23;7:1511–4. doi: 10.1016/j.dib.2016.04.038 (PMC4857395; doi:10.1016/j.dib.2016.04.038)
Supplement: Supplementary file 3 — Supplementary material [file mmc3.zip]

Archive with 21 entries (21 files):
- JN392966.fasta
- JN392967.fasta
- JN392968.fasta
- JN392969.fasta
- JN392970.fasta
- JN392971.fasta
- KC120909.fasta
- KC120910.fasta
- KC120911.fasta
- KC120912.fasta
- KC120913.fasta
- KC120914.fasta
- KC120915.fasta
- KC120916.fasta
- KC120917.fasta
- KC120918.fasta
- KC120919.fasta
- KM998072.fasta
- KM998073.fasta
- KM998074.fasta
- KP053645.fasta
