# Supplementary material for: Bioinformatics data supporting revelatory diversity of cultivable thermophiles isolated and identified from two terrestrial hot springs, Unkeshwar, India
Source: Data Brief. 2016 Apr 23;7:1511–4. doi: 10.1016/j.dib.2016.04.038 (PMC4857395; doi:10.1016/j.dib.2016.04.038)
Supplement: Supplementary file 3 — Supplementary material [file mmc3.zip › JN392967.fasta]

>gi|343761157|gb|JN392967.1| Bacillus licheniformis 16S ribosomal RNA gene, partial sequence
AAAAAAAAAGGGACGTGACGCGATTATTAGGCGTAAGCGCGCGCAGGCGGTTTCTTAAGTCTGATGTGAA
AGCCCCCGGCTCAACCGGGGAGGGTCATTGGAAACTGGGGAACTTGAGTGCAGAAGAGGAGAGTGGAATT
CCACGTGTAGCGGTGAAATGCGTAGAGATGTGGAGGAACACCAGTGGCGAAGGCGACTCTCTGGTCTGTA
ACTGACGCTGAGGCGCGAAAGCGTGGGGAGCGAACAGGATTAGATACCCTGGTAGTCCACGCCGTAAACG
ATGAGTGCTAAGTGTTAGAGGGTTTCCGCCCTTTAGTGCTGCAGCAAACGCATTAAGCACTCCGCCTGGG
GAGTACGGTCGCAAGACTGAAACTCAAAGGAATTGACGGGGGCCCGCACAAGCGGTGGAGCATGTGGTTT
AATTCGAAGCAACGCGAAGAACCTTACCAGGTCTTGACATCCTCTGACAACCCTAGAGATAGGGCTTCCC
CTTCGGGGGCAGAGTGACAGGTGGTGCATGGTTGTCGTCAGCTCGTGTCGTGAGATGTTGGGTTAAGTCC
CGCAACGAGCGCAACCCTTGATCTTAGTTGCCAGCATTCAGTTGGGCACTCTAAGGTGACTGCCGGTGAC
AAACCGGAGGAAGGTGGGGATGACGTCAAATCATCATGCCCCTTATGACCTGGGCTACACACGTGCTACA
ATGGGCAGAACAAAAGGGCAGCGAAGCCGCGAGGCTAAGCCCAATCCCACAAATCTGTTCTCAGTTCGGA
TCGCAGTCTGCACTCGACTGCGTGAAGCTGGAATCGCTAGTATCGCGGATCAGCCATGCCCGCGGTGAAA
TACGTTCCCGGCCTTAAG
