# Supplementary material for: Bioinformatics data supporting revelatory diversity of cultivable thermophiles isolated and identified from two terrestrial hot springs, Unkeshwar, India
Source: Data Brief. 2016 Apr 23;7:1511–4. doi: 10.1016/j.dib.2016.04.038 (PMC4857395; doi:10.1016/j.dib.2016.04.038)
Supplement: Supplementary file 3 — Supplementary material [file mmc3.zip › KC120914.fasta]

>gi|443498632|gb|KC120914.1| Brevundimonas diminuta 16S ribosomal RNA gene, partial sequence
CTTCGGGGGAAAGATTTATCGCCTTTAGAGCGGCCCGCGTCTGATTAGCTAGTTGGTGAGGTAACGGCTC
ACCAAGGCGACGATCAGTAGCTGGTCTGAGAGGATGACCAGCCACACTGGGACTGAGACACGGCCCAGAC
TCCTACGGGAGGCAGCAGTGGGGAATCTTGCGCAATGGGCGAAAGCCTGACGCAGCCATGCCGCGTGAAT
GATGAAGGTCTTAGGATTGTAAAATTCTTTCACCGGGGACGATAATGACGGTACCCGGAGAAGAAGCCCC
GGCTAACTTCGTGCCAGCAGCCGCGGTAATACGAAGGGGGCTAGCGTTGCTCGGAATTACTGGGCGTAAA
GGGCGCGTAGGCGGATCGTTAAGTCAGAGGTGAAATCCCAGGGCTCAACCCTGGAACTGCCTTTGATACT
GGCGATCTTGAGTATGAGAGAGGTATGTGGAACTCCGAGTGTAGAGGTGAAATTCGTAGATATTCGGAAG
AACACCAGTGGCGAAGGCGACATACTGGCTCATTACTGACGCTGAGGCGCGAAAGCGTGGGGAGCAAACA
GGATTAGATACCCTGGTAGTCCACGCCGTAAACGATGATTGCTAGTTGTCGGGCTGCATGCAGTTCGGTG
ACGCAGCTAACGCATTAAGCAATCCGCCTGGGGAGTACGGTCGCAAGATTAAAACTCAAAGGAATTGACG
GGGGCCCGCACAAGCGGTGGAGCATGTGGTTTAATTCGAAGCAACGCGCAGAACCTTACCACCTTTTGAC
ATGCCTGGACCGCCACGGAGACGTGGCTTTCCCTTCGGGGACTAGGACACAGGTGCTGCATGGCTGTCGT
CAGCTCGTGTCGTGAGATGTTGGGTTAAGTCCCGCAACGAGCGCAACCCTCGCCATTAGTTGCCATCATT
TAGTTGGGAACTCTAATGGGACTGCCGGTGCTAAGCCGGAGGAAGGTGGGGATGACG
