# Supplementary material for: Bioinformatics data supporting revelatory diversity of cultivable thermophiles isolated and identified from two terrestrial hot springs, Unkeshwar, India
Source: Data Brief. 2016 Apr 23;7:1511–4. doi: 10.1016/j.dib.2016.04.038 (PMC4857395; doi:10.1016/j.dib.2016.04.038)
Supplement: Supplementary file 3 — Supplementary material [file mmc3.zip › KC120915.fasta]

>gi|443498633|gb|KC120915.1| Acinetobacter baumannii 16S ribosomal RNA gene, partial sequence
TCAGTAGTAGTCACTACATTTAGAGAGTAGGCTAAATTATGTATCACTATGAAGAATGCGGTCTGAGCAA
TATTTGGCTGCGCAATGGATTTACAATTGAAAATGATGAAGACTATGGTGAACTCGTATCTATTGAATCT
GTTCATGAGCTTCATAATGCCATTGGGTTGTTCTTAATTACGCAAAAGCCTGACTTGAATGGTGAGGAAA
TTCGTTTTTTACGTAAAGAACTAAACTTGTCACAGAAGAATCTTGCTGGGCTTTTAGGAGTCAGTGAGAC
TAGTATTAGACATTGGGAAGCTGATCGCGGTTTAATTGGTAAACCTACTGAGCTATTACTTCGTGCATTA
TATAAAGAGCATGTTCAAGGTGATGGCAAACTAAGAAGTATGATTGAGTCATTAAATCATCAGGAACGAA
CTTTAGTACCAAGTGAAATTAGTTTTTCATATGGAAATAACCATTCATGGCATCAAACCAATTGTGAAAT
AGCTTAGTTAGTTTTATTTGATAGAAACCACCTTCGGGTGGTTTTCCTTTATGTGACATTTAGTAACCAG
TTTGTTAAAGTTAGTACACTTTATAACAAACGGTGAAATTCATGAAAAAAATATTGGCTGCGGGTTTAAT
TGGTCTTGGGTTGGTGGGGTGCGCTACTCCAGCCTATAATTATCAAGCTATACCTAAAAATATAAGCAAA
CCGCCAATTGGATCAGTTAATAAAGCATTTGTAGGGGATCAAATGCTTGAACAGGGAATGGTGGTTGATC
GTGAAGTTCTAAACGTCCCTGAAAATATTAAAATTAGTTTTGCTTATTCACTTACTTCAGGCATTTACTT
AAAAACAGGCAAAAATGAAAAAGGGCAATATTTTCAGCCATTCAACACTGTCAGTG
