# Supplementary material for: Bioinformatics data supporting revelatory diversity of cultivable thermophiles isolated and identified from two terrestrial hot springs, Unkeshwar, India
Source: Data Brief. 2016 Apr 23;7:1511–4. doi: 10.1016/j.dib.2016.04.038 (PMC4857395; doi:10.1016/j.dib.2016.04.038)
Supplement: Supplementary file 3 — Supplementary material [file mmc3.zip › KC120917.fasta]

>gi|443498635|gb|KC120917.1| Bacillus sp. W3 16S ribosomal RNA gene, partial sequence
CATGCAAGTCGAGCGAGTCCCTTCGGGGGCTAGCGGCGGACGGGTGAGTAACACGTAGGCAACCTGCCCG
TAAGCTCGGGATAACATGGGGAAACTCATGCTAATACCGGATAGGGTCTTCTCTCGCATGAGAGGAGACG
GAAAGGTGGCGCAAGCTACCACTTACGGATGGGCCTGCGGCGCATTAGCTAGTTGGTGGGGTAACGGCCT
ACCAAGGCGACGATGCGTAGCCGACCTGAGAGGGTGACCGGCCACACTGGGACTGAGACACGGCCCAGAC
TCCTACGGGAGGCAGCAGTAGGGAATTTTCCACAATGGACGAAAGTCTGATGGAGCAACGCCGCGTGAAC
GATGAAGGTCTTCGGATTGTAAAGTTCTGTTGTCAGAGACGAACAAGTACCGTTCGAACAGGGCGGTACC
TTGACGGTACCTGACGAGAAAGCCACGGCTAACTACGTGCCAGCAGCCGCGGTAATACGTAGGTGGCAAG
CGTTGTCCGGAATTATTGGGCGTAAAGCGCGCGCAGGCGGCTATGTAAGTCTGGTGTTAAAGCCCGGGGC
TCAACCCCGGTTCGCATCGGAAACTGTGTAGCTTGAGTGCAGAAGAGGAAAGCGGTATTCCACGTGTAGC
GGTGAAATGCGTAGAGATGTGGAGGAACACCAGTGGCGAAGGCGGCTTTCTGGTCTGTAACTGACGCTGA
GGCGCGAAAGCGTGGGGAGCAAACAGGATTAGATACCCTGGTAGTCCACGCCGTAAACGATGAGTGCTAG
GTGTTGGGGGTTTCAATACCCTCAGTGCCGCAGCTAACGCAATAAG
