# Supplementary material for: Bioinformatics data supporting revelatory diversity of cultivable thermophiles isolated and identified from two terrestrial hot springs, Unkeshwar, India
Source: Data Brief. 2016 Apr 23;7:1511–4. doi: 10.1016/j.dib.2016.04.038 (PMC4857395; doi:10.1016/j.dib.2016.04.038)
Supplement: Supplementary file 3 — Supplementary material [file mmc3.zip › KC120918.fasta]

>gi|443498636|gb|KC120918.1| Alcaligenes sp. U1(2013) 16S ribosomal RNA gene, partial sequence
CGTGCCCAGTAGCGGGGGATAACTACTCGAAAGAGTGGCTAATACCGCATACGCCCTACGGGGGAAAGGG
GGGGATCGCAAGACCTCTCACTATTGGAGCGGCCGATATCGGATTAGCTAGTTGGTGGGGTAAAGGCTCA
CCAAGGCAACGATCCGTAGCTGGTTTGAGAGGACGACCAGCCACACTGGGACTGAGACACGGCCCAGACT
CCTACGGGAGGCAGCAGTGGGGAATTTTGGACAATGGGGGAAACCCTGATCCAGCCATCCCGCGTGTATG
ATGAAGGCCTTCGGGTTGTAAAGTACTTTTGGCAGAGAAGAAAAGGTATCCCCTAATACGGGATACTGCT
GACGGTATCTGCAGAATAAGCACCGGCTAACTACGTGCCAGCAGCCGCGGTAATACGTAGGGTGCAAGCG
TTAATCGGAATTACTGGGCGTAAAGCGTGTGTAGGCGGTTCGGAAAGAAAGATGTGAAATCCCAGGGCTC
AACCTTGGAACTGCATTTTTAACTGCCGAGCTAGAGTATGTCAGAGGGGGGTAGAATTCCACGTGTAGCA
GTGAAATGCGTAGATATGTGGAGGAATACCGATGGCGAAGGCAGCCCCCTGGGATAATACTGACGCTCAG
ACACGAAAGCGTGGGGAGCAAACAGGATTAGATACCCTGGTAGTCCACGCCCTAAACGATGTCAACTAGC
TGTTGGGGCCGTTAGGCCTTAGTAGCGCAGCTAACGCGTGAAGTTGACCGCCTGGGGAGTACGGTCGCAA
GATTAAAACTCAAAGGAATTGACGGGGACCCGCACAAGCGGTGGATGATGTGGATTAATTCGATGCAACG
CGAAAAACCTTACCTACCCTTGACATGTCTGGAAAGCCGAAGAGATTTGGCCGTGCTCGCAAGAGAACCG
GAACACAGGTGCTGCATGGCTGTCGTCAGCTCGTGTCGTGAGATGTTGGGTTAAGTCCCGCAACGAGCGC
AACCCTTGTCATTAGTTGCTACGCAAGAGCACTCTAATGAGACTGCCGGTGACAAACCGGAGGAAGGTGG
GGATGACGTCAAGTCCTCATGGCCCTTATGGGTAGGGCTTCACACGTCATACAATGGTCGGGACAGAGGG
TCGCCAACCCGCGAGGGGGAGCCAATCT
